# Supplementary material for: Uptake and Patient Perspectives on Additional Testing for Novel Disease-Associated Genes: Lessons from a PAH Cohort
Source: Genes (Basel). 2021 Sep 28;12(10):1540. doi: 10.3390/genes12101540 (PMC8536181; doi:10.3390/genes12101540)
Supplement: Supplementary file 1 [file genes-12-01540-s001.zip]

Archive with 2 entries (2 files):
- File S1. English letter PAH - Recontact procedure.pdf
- File S2. English letter PAH - Family letter relatives.pdf
